# Supplementary material for: Exploration of Nanosilver Calcium Alginate-Based Multifunctional Polymer Wafers for Wound Healing
Source: Pharmaceutics. 2023 Feb 1;15(2):483. doi: 10.3390/pharmaceutics15020483 (PMC9968014; doi:10.3390/pharmaceutics15020483)
Supplement: Supplementary file 1 [file pharmaceutics-15-00483-s001.zip]

Archive with 1 entries (1 files):
- pharmaceutics-2183436-supplementary.pdf
